# Supplementary material for: Structural and Functional Effects of the Interaction Between an Antimicrobial Peptide and Its Analogs with Model Bacterial and Erythrocyte Membranes
Source: Biomolecules. 2025 Aug 7;15(8):1143. doi: 10.3390/biom15081143 (PMC12383913; doi:10.3390/biom15081143)
Supplement: Supplementary file 1 [file biomolecules-15-01143-s001.zip]

Archive with 1 entries (1 files):
- biomolecules-3739848-Supplementary Materials.pdf
